# Supplementary material for: Salmonella manipulates the host to drive pathogenicity via induction of interleukin 1β
Source: PLoS Biol. 2024 Jan 18;22(1):e3002486. doi: 10.1371/journal.pbio.3002486 (PMC10826948; doi:10.1371/journal.pbio.3002486)
Supplement: S1 Table — (XLSX) [file pbio.3002486.s010.xlsx]

## Sheet: Sheet1
#	Gene	Sequence
1	Ldha-F	TCCACCATGATTAAGGGTCTCT
	Ldha-R	TGTCTGCGCTCTTCTTCAGG
2	Eno1-F	CTTCATGGGGAAGGGCGTC
	Eno1-R	GACACTCCCAGGATGGCATT
3	Pgk1-F	GGTGTTGCCAAAATGTCGCT
	Pgk1-R	CAGCAGCCTTGATCCTTTGG
4	Acox2-F	CCCCACTGCCAGGAATAACA
	Acox2-R	CGTGTCACCAACATGCCAAG
5	Fabp2-F	GTCTAGCAGACGGAACGGAG
	Fabp2-R	TCCTTCATATGTGTAGGTCTGGA
6	Lcn2-2F	GTCCCCACCGACCAATGC
	Lcn2-2R	GGGGAGTGCTGGCCAAATAA
7	Cxcl9-F	CAGTGTGGAGTTCGAGGAACC
	Cxcl9-R	AGGCAGGTTTGATCTCCGTT
