# Supplementary material for: Salmonella manipulates the host to drive pathogenicity via induction of interleukin 1β
Source: PLoS Biol. 2024 Jan 18;22(1):e3002486. doi: 10.1371/journal.pbio.3002486 (PMC10826948; doi:10.1371/journal.pbio.3002486)
Supplement: S1 Data — (XLSX) [file pbio.3002486.s011.xlsx]

## Sheet: Fig 1
Figure 1A
	WT						IL-1β-/-
2	163576881	447350310	86984536	12135922			147275405	38580247	16949153	19436346	3937008
4	54406964	436681223	1090512541	35868005739	751879699	210191083	8857396	9727626	108303249	10686164	1440922
Figure 1B
	WT						IL-1β-/-
2	836820	678733	3289474	2283105			607287	340136	985222	585937	148368
4	53191489	31880978	6711409	3205128	79365079		6802721	487805	7614213	411523	3472222	2336449
Figure 1C
	WT						IL-1β-/-
2	14347.2	33670	17434.6	6715.51			128041	12345.7	2066.12	878.73	6811.99
4	1.5674e+07	7.54148e+06	7390983	1.14645e+07	1.33333e+08		5.05051e+06	20284	806452	12239.9	155280	533049
Figure 1D
	WT						IL-1β-/-
2	8103.73	9475.68	24888	1064.58			24900.4	743.31	933.71	446.83	2844.14
4	3.21199e+06	1.49142e+06	366300	3.62845e+06	6.66667e+06		1.34048e+06	3536.07	944287	1903.55	7148.53	325309
Figure 1G				Figure 1H
WT	IL-1β-/-			days	WT (oral)	IL-1β-/- (oral)	WT (systemic)	IL-1β-/- (systemic)
8	0			2
4	0			5	1
8	8			6	1
8	8			7
5	6			7
8	0			7	1
0	6			7.5
0	6			7.5
11	8			7.5
7	0			8
8	0			8.5	1
5	0			8.5	1
9	8			8.5
11	5			8.5
10	5			8.5
6	8			8.5
8	6			8.5
				9
				9
				9
				9
				9
				9
				9.5	1
				9.5
				10
				19
				19
				19		0
				19		0
				19		0
				19		0
				19		0
				19		0
				19		0
				19		0
				19		0
				3			1
				4			1
				4			1
				4			1
				4			1
				4			1
				5				1
				5				1
				5				1
				5				1
				5				1
				6				1
				6				1
				6				1

## Sheet: Fig 2
Figure 2A				Figure 2C			Figure 2F
	Score	# of genes		WT	IL-1β-/-		WT	IL-1β-/-	WT	IL-1β-/-
Abnormal Neutrophil Physiology	64.04	29		14.4286	6.81818		6	6	17	4
Increased Susceptibility to Bacterial Infection	62.64	43		19.1429	4.77778		6	6	20	10
Decreased T Cell Proliferation	60.97	34		21	2.6		4	5	36	4
Decreased B Cell Number	54.5	36		12.2857	7.36364		8	9	40	3
Increased Neutrophil Cell Number	53	28		29.8	5.14286		3	8	28	8
Abnormal Macrophage Physiology	52	34		22.625				3		2
Decreased IgG3 Level	50.42	23
Decreased Interferon-gamma Secretion	49.68	29		Figure 2D			Figure 2G
Decreased IgG1 Level	48.83	27		WT	IL-1β-/-		WT	IL-1β-/-	WT	IL-1β-/-
Abnormal Immune System Physiology	44.76	26		24	7.88889		0.4	0.21	0.91	0.24
Increased Susceptibility to Parasitic Infection	44.2	22		20.5	6.36364		2.67	0.34	1.34	0.45
Decreased IgM Level	43.08	23		18.3333	6.44444		0.29	0.11	3.82	0.12
Abnormal Humoral Immune Response	42.82	24		33.5	5.28571		0.27	0.14	4.36	0.27
Decreased Inflammatory Response	41.7	21			6.66667		0.29	0.28	4.01	0.37
Abnormal B Cell Physiology	41.01	23						0.06		0.19
Decreased Susceptibility to Induced Arthritis	40.81	18
Decreased IgG2a Level	39.89	20
Decreased B Cell Proliferation	38.57	20
Abnormal Inflammatory Response	37.74	19
Figure 2B
IL-1α	IFNγ	TNFα	Cxcl2	Cxcl3	Cxcl5	Cxcl9	Cxcl10	Lcn2	Nos2	S100a8	S100a9	Reg3γ	Reg3β	Alpi
4.11775	7.28165	67.239	32.9998	14.3309	401.279	69.0982	88.6971	22.7745	728.402	35.4011	42.8376	790.841	1618.18	7.35911
4.42954	7.94327	45.7073	27.1956	11.713	390.166	65.4983	67.6522	15.9539	611.306	30.9652	34.0617	456.278	739.187	5.45259
0.85652	5.22192	41.8571	5.38511	2.44778	74.0856	66.5795	93.828	12.4021	399.886	6.609	8.89359	1430.45	4173.46	11.8309
0.339396	0.958516	15.3363	2.52241	1.05941	18.01	24.8205	26.6351	1.41255	250.328	0.504482	1.463	2751.14	4973.39	39.8036
0.345104	1.81134	15.7885	1.12159	0.64707	19.8435	29.7221	45.0328	1.251	167.419	0.474518	1.29414	2733.37	5027.8	27.0475
0.191468	1.34028	28.784	4.2123	1.59557	64.6525	29.5499	53.8009	3.06349	373.505	0.893517	2.29762	3408.98	5856.89	36.1236
0.408754	1.00346	22.6405	2.25779	1.00346	29.7275	25.5256	33.4904	2.06964	306.321	1.00346	1.63063	5700.42	10097	56.8838
0.368269	3.87756	22.8628	4.54013	1.05396	41.9963	42.7259	53.0966	1.62148	187.443	2.59436	4.21584	1211.56	2077.86	23.6736

## Sheet: Fig 3
Figure 3A						Figure 3D
WT	IL-1β-/-					WT	IL-1β-/-	WT	IL-1β-/-
2.07258	2.1577					2.739	3.505	0.429	2.896
0.296443	1.57877					2.346	5.427	1	1.755
1.44842	2.87087					3.51	2.005	0.155	5.65
0.822436	1.4975					2.614	2.741	1.059	3.705
0.294682	2.18128					2.618	3.998	0.481
						1.22		1.202
Figure 3B
		WT infected	IL1b infected
p1m11Day5	0.213597	0.0635093
p1m12Day5	-0.0470982	0.270872
p1m29Day5	-0.433366		-0.0819141
p1m30Day5	-0.103387		-0.384505
p1m31Day5	0.254827		-0.408442
p1m32Day5	-0.129795		0.204043
p1m33Day5	-0.277424		0.00742192
p1m7Day5	0.134883	0.132521
p1m8Day5	0.183633	0.0692594
p1m9Day5	0.20413	0.127234
Figure 3C
k__Bacteria;p__Proteobacteria;c__Gammaproteobacteria	k__Bacteria;p__Bacteroidetes;c__Bacteroidia	k__Bacteria;p__Firmicutes;c__Clostridia	k__Bacteria;p__Firmicutes;c__Bacilli
61.8707	2.11191	2.00983	33.6056
86.8389	0.746536	1.73093	10.3971
97.3686	0.864669	0.64922	0.916377
67.597	20.8728	7.79095	3.44019
99.1918	0.17892	0.315886	0.303546
66.2076	0.35057	32.9535	0.388131
82.3707	0.500756	16.9947	0.0756092
1.93947	0.747878	97.2667	0.0158767
71.9478	0.307337	25.7586	1.93663
51.1499	0.396803	47.3146	1.07305

## Sheet: Fig 4
Figure 4A				Figure 4E						Figure 4F
	Score	# of genes		WT	IL-1β-/-	WT	IL-1β-/-			WT						IL-1β-/-
Metabolism	166.1	503		3	4	0	3			545124167	3380916604	425531915	318877551	841042893	2081598668	1148765	10660981	624220	51840332	353107345	4664179
Innate Immune System	166.1	455		4	4	1	2			4003203	1506024096	3636364	202183583	626174076	305250305	27041644	4712535344	318674315	124622356	158084914	31545741
Metabolism of Proteins	166.1	319		3	3	0	3
HIV Life Cycle	166.1	200		4	4	1	2
Viral MRNA Translation	166.1	194		3	3	1	2
Influenza Viral RNA Transcription and Replication	91.8	79		2	4	0	2
RRNA Processing in The Nucleus and Cytosol	65.96	77		4	4	1	2
Lysosome	61.17	58		1	4	2	3
NF-kappaB Signaling	59.72	98		3	4	1	4
Respiratory Electron Transport	55.05	120			4	0	3
Cytokine Signaling in Immune System	53	164			4	0	1
Figure 4B
Cpt1c	Slc5a8	Slc25a20	Pipox	Mttp	Slc27a2	Slc27a1	Acox2	Ffar2	Hcar2	Fabp2	Acot4
1.16196	180.724	124.85	3.95068	5.32841	0.232393	4.338	0.371209	11.8168	1.60857	31.6054	16.7292
0.740475	266.234	70.8276	5.9238	5.85891	0.605843	5.5199	0.911386	8.39777	5.14282	35.5428	12.2975
1.1423	128.916	87.831	4.81396	4.16585	0.0815925	5.71148	0.901988	10.7111	2.02947	42.5097	18.4186
1.26121	300.318	121.707	14.2264	20.6182	1.16031	7.56723	1.10552	8.84414	13.2662	98.6767	11.6783
2.02749	212.196	267.809	9.74919	5.93423	0.517656	7.0315	2.73488	14.3757	12.1317	88.6486	22.5621
2.14765	324.985	194.596	14.3601	19.3263	0.574404	6.12698	2.83517	16.5815	5.58443	105.371	24.2241
2.38322	343.121	347.812	10.4109	20.5961	0.501731	8.404	2.76398	23.9794	5.45325	106.179	36.5506
2.27007	269.165	450.181	13.0529	21.9369	0.567517	7.05342	7.66464	19.8655	2.50274	102.153	33.2802
Figure 4C
Hk-1	Gpi1	Pfkl	AldoA	GAPDH	Pgk1	Pgam1	Eno1	Pkm	Ldha
387.007	540.994	192.344	1833.87	229.913	667.123	349.361	744.12	2252.53	2374.44
292.291	433.312	143.181	1259.8	167.146	549.774	292.556	515.845	1576.66	1749.88
466.61	728.283	272.521	2257.46	264.36	563.627	416.775	900.132	2545.77	2774.55
189.228	299.059	99.3828	738.713	101.35	283.569	184.037	202.248	1125.08	1119.96
155.417	292.772	96.888	687.249	92.4882	300.279	170.05	190.457	1089.46	1111.35
242.962	414.527	135.878	975.015	124.71	432.271	263.971	286.501	1618.81	1711.55
199.063	366.949	133.837	923.781	127.189	342.117	205.083	241.139	1395.86	1458.98
225.621	392.89	123.151	925.772	132.393	387.041	233.492	234.221	1343.78	1440.57

## Sheet: Fig 5
Figure 5A				Figure 5B
	Fold	# of genes			WT						IL-1β-/-
Reg. of vasculature development	4.08902	15		2	64.1404	54.3913	44.6311				17.001	17.1258	26.5502	21.6999	15.5662
Angiogenesis	3.18277	21		6	161.29	188.592	180.736				146.33		119.421	126.546	88.6907
Response to wounding	3.12612	20
Blood vessel morphogenesis	3.07694	24		Figure 5C
Pos. reg. of cell motility	3.06665	22			WT						IL-1β-/-
Pos. reg. of locomotion	2.97829	22		2	1.00704	1.21169	1.38707			0.605379	1.33728	0.829695	1.25433	0.810738
Pos. reg. of cellular component movement	2.97829	22		6	13.1779	9.30915	17.476			7.93962	6.31127	4.72528	3.88451	1.79884
Blood vessel development	2.78495	25
Inflammatory response	2.74632	24		Figure 5D
Reg. of cell migration	2.69721	31			WT						IL-1β-/-
Tube morphogenesis	2.61138	29		2	2.01407	1.61558	1.71344				5.44841	3.62359	7.53107	8.65486	6.89127
Cell migration	2.54681	47		6	1.91791	0.390594	0.450994				1.05527	4.97889	4.98303	8.96425	2.81558
Cell adhesion	2.52166	43
Reg. of locomotion	2.50826	32		Figure 5E
Biological adhesion	2.49964	43		Days	WT Salmonella+vehicle (N=10)	IL-1βSalmonella+vehicle (N=6)	WT Salmonella+CPN (N=12)	IL-1βSalmonella+CPN (N=14)
Reg. of cellular component movement	2.49129	33		7	1
Cell motility	2.34344	48		7	1
Localization of cell	2.34344	48		7	1
Locomotion	2.27956	52		8	1
				9	1
				16		0
				16		0
				16		0
				6			1
				6			1
				7			1
				7			1
				7				1
				13				1
				16				1
				16				0
				16				0
				16				0
				1	1
				4	1
				6	1
				4	1
				4	1
				13		0
				13		0
				13		0
				4			1
				5			1
				5			1
				5			1
				6			1
				3			1
				4			1
				5			1
				6				1
				12				0
				12				0
				5				1
				12				0
				6				1
				12				0
				12				1

## Sheet: Fig 6
Figure 6A			Figure 6B			Figure 6C			Figure 6D			Figure 6E			Figure 6F			Figure 6G			Figure 6H			Figure 6I			Figure 6J			Figure 6K			Figure 6L			Figure 6M
Control	LPS		Control	LPS		Control	LPS		IL-1B	C3ar1		IL-1B	C3ar1		Healthy	Sepsis		Healthy	Sepsis		Healthy	Sepsis		IL-1b	C3ar1		IL-1b	C3ar1		IL-1b	C3ar1		IL-1B	C3ar1		IL-1b	C3ar1
8.51881	10.1932		6.17114	5.51347		5.47952	5.69023		8.51881	6.17114		8.39721	7.47213		65.72	44.46		31.08	84.87		5.48	11.53		65.72	31.08		11.53	84.87		7.30537	5.90437		8.91701	6.79272		8.95793	9.38826
7.89297	8.39721		6.61531	7.47213		5.61507	5.43406		7.89297	6.61531		10.8158	8.92456		101.1	37.91		19.65	54.07		4.838	13.79		101.1	19.65		13.79	54.07		7.70545	5.80494		7.84539	7.07185		6.73009	8.22128
7.27843	10.8158		5.85561	8.92456		5.00834	6.44159		7.27843	5.85561		7.64417	6.40659		82.96	34		10.6	46.42		5.52	15.4		82.96	10.6		34	46.42		7.48679	5.32404		6.52142	6.18403		6.7743	6.98431
7.9323	7.64417		6.50493	6.40659		5.12195	5.27163		7.9323	6.50493		9.50223	8.2407		86.03	263.9		21.28	294.9		6.787	8.887		86.03	21.28		8.887	294.9		7.25867	5.69989		7.16104	6.80196		7.03335	8.24978
7.04305	9.50223		6.72518	8.2407		4.60705	6.3007		7.04305	6.72518		9.27798	7.71402		106.1	156		8.428	206.9		7.527	27.73		106.1	8.428		156	206.9		7.31559	5.9918		8.27439	7.24104		8.76869	7.84633
7.38223	9.27798		7.10889	7.71402		4.82802	5.94347		7.38223	7.10889		9.66601	6.66554		100.6	51.99		12.92	76.53		6.583	9.323		100.6	12.92		9.323	76.53		7.10125	5.73924		8.33424	6.47317		6.26265	7.73164
7.93602	9.66601		6.25624	6.66554		5.10003	5.48452		7.93602	6.25624		7.61379	6.77754		51.8	72.17		12.8	31.53		5.708	13.53		51.8	12.8		13.53	31.53		7.7481	5.85859		8.02983	5.94707		6.08651	6.39947
7.33989	7.61379		5.73232	6.77754		5.40695	5.07248		7.33989	5.73232		8.8718	8.21747		83.38	109		34.94	244.4		7.112	29.45		83.38	34.94		109	244.4		7.16642	5.95921		7.96687	6.24154		8.13496	7.45422
7.52753	8.8718		6.15951	8.21747		4.93766	5.98619		7.52753	6.15951		9.84876	6.15469		84.02	43.53		18.51	194.8		5.76	12.56		84.02	18.51		12.56	194.8		7.24749	5.88107		6.87306	5.77239		7.6069	6.80883
7.50003	9.84876		5.71418	6.15469		4.83578	5.87431		7.50003	5.71418		7.4116	6.33206		73.92	105		22.34	48.04		6.844	14.53		73.92	22.34		105	48.04		6.65616	5.46574		7.39659	6.67135		7.44031	6.10751
7.61502	7.4116		6.03353	6.33206		5.819	5.13722		7.61502	6.03353		10.6259	6.19795		68.35	56.96		17.32	54.44		8.647	21.01		68.35	17.32		21.01	54.44		6.96638	6.0565		7.64928	7.59581		7.1856	7.90758
7.07759	10.6259		6.01056	6.19795		5.24084	6.15427		7.07759	6.01056		8.13158	6.80881		55.97	24.02		28.31	42.6		4.646	15.55		55.97	28.31		15.55	42.6		7.99284	6.08089		7.88434	5.23321		8.18623	6.96429
7.68292	8.13158		5.80191	6.80881		6.00072	5.23572		7.68292	5.80191		10.7133	8.19454		54.62	130.7		21.01	195.4		5.159	6.429		54.62	21.01		6.429	195.4		7.23461	5.30892		7.16805	5.76188		8.22566	7.46749
	10.7133			8.19454			6.53672					10.7388	6.32583		69.17	56.06		23.58	96.42		5.947	20.6		69.17	23.58		20.66	96.42		7.20386	6.16452		8.16744	5.83494		7.01623	6.29077
	10.7388			6.32583			6.33133					8.04446	6.56954		78.43	16.78		35.48	163.7		7.298	15.75		78.43	35.48		15.75	163.7		7.22858	5.97892		8.36989	5.54601		5.69387	7.1099
	8.04446			6.56954			5.61589					10.3119	8.51897		86.94	112.8		31.44	99.68		7.072	15.76		86.94	31.44		15.76	99.68		7.2852	5.76399		8.30936	6.32095		7.17512	7.28358
	10.3119			8.51897			6.83997					9.13922	7.80166		55.95	144.6		28.33	12.78		4.779	20.25		55.95	28.33		20.25	12.78		7.58302	5.90055		7.24701	6.91892		7.91653	7.85922
	9.13922			7.80166			6.99069					8.34162	6.43382		94.75	200.7		28.77	89.84		7.139	11.45		94.75	28.77		11.45	89.84		7.25924	5.68785		6.95629	6.03648		6.95555	7.29901
	9.98948			5.90166			6.74671					11.1526	7.67743		71.75	134.7		30.95	157.8		4.988	11.64		71.75	30.95		11.64	157.8		7.18298	5.52267		7.56826	5.9878		6.68127	8.65584
	8.34162			6.43382			5.379					7.84837	6.56552		64.66	193.1		29.91	80.18		5.353	28.29		64.66	29.91		28.29	80.18		7.16685	6.08671		5.63875	6.75268		7.78119	7.83042
	11.1526			7.67743			5.92393					9.85834	8.76271		92.65	68.48		29.21	105.4		10.24	40.79		92.65	29.21		40.79	105.4		7.18385	6.25268		6.62507	7.01412		7.71742	7.66022
	7.84837			6.56552			5.6536								93	81.54		18.63	62.14		5.631	9.071		93	18.63		9.071	62.14		7.8594	5.98782		8.18133	5.77774		7.56192	8.43101
	9.85834			8.76271			6.32243								98.49	175.3		21.51	17.99		6.795	3.378		98.49	21.51		3.378	17.99		7.10513	5.88842		8.25395	5.74311		8.62178	6.90993
															93.54	133.1		20.97	130.1		5.641	16.17		93.54	20.97		16.17	130.1		7.252	6.02017		8.62284	5.28176		8.30159	6.90504
															58.83	147.9		28.51	50.19		3.913	12.97		58.83	28.51		12.97	50.19		6.99219	6.15195		7.52742	6.37468		7.25026	6.56332
															53.5	99.03		23.33	82.68		13.24	15.47		53.5	23.33		15.47	82.68		6.40656	6.14392		7.70133	8.00551		8.05811	6.29347
															49.04	227.2		8.685	123.5		3.479	19.75		49.04	8.685		19.75	123.5		7.16703	5.72178		7.06093	7.54334		7.20564	7.47629
															74.34	107.6		29.71	18.54		4.691	20.22		74.34	29.71		20.22	18.54		6.99762	5.78546		8.07067	5.25886		6.1662	7.118
															60.31	173		10.12	123.9		5.888	9.469		60.31	10.12		173	123.9		6.55923	5.90586		6.60765	7.85026		8.12665	7.03904
															56.72	84.17		13.93	84.18		4.686	6.87		56.72	13.93		6.877	84.18		7.52517	5.91613		8.07476	6.35308		7.3428	7.5276
															118.3	41.85		28.3	90.9		4.354	40.65		118.3	28.3		40.65	90.9		7.41161	5.78891		7.26174	7.52553		7.51584	8.39228
															61.99	57.67		23.58	41.57		3.38	6.676		61.99	23.58		6.676	41.57		6.29097	5.86704		8.10503	5.54959		7.63912	7.19154
															66.96	136.8		18.88	92.82		3.488	4.721		66.96	18.88		4.721	92.82		7.39792	6.42864		6.54268	6.97565		8.04646	7.27605
															87.69	26.06		33.83	40.88		4.624	3.13		87.69	33.83		3.136	40.88		7.32906	6.04745		5.83519	5.68887		8.47694	6.01531
															59.74	136.8		19.14	42.13		3.82	13.28		59.74	19.14		13.28	42.13		7.18013	6.12214		8.08023	6.60666		9.15531	8.26222
															69.88	42.83		20.53	61.48		9.091	7.307		69.88	20.53		7.307	61.48		7.1894	6.27229		6.39825	5.19829		7.60923	8.09162
															89.54	49.4		21.69	34.22		11.97	15.31		89.54	21.69		49.4	34.22		7.39553	5.5941		7.5873	7.44026		7.38826	6.65717
															62.51	328		17.32	160.7		6.006	7.184		62.51	17.32		328	160.7		6.9201	5.61795		7.83439	5.63102		6.46058	8.04258
															107.3	174.8		18.8	74.32		7.638	15.44		107.3	18.8		15.44	74.32		7.30778	6.00857		7.69418	6.412		7.02864	7.69302
															59.33			16.37			7.037			59.33	16.37					6.5733	5.56501		8.06548	6.60864		5.94881	7.72142
																														8.02833	6.03909		6.12583	6.70431		7.31713	8.07947
																														7.32901	6.07032		6.55468	6.26523		7.79957	7.59787
																														7.3399	5.46635		7.46124	7.17324		7.01987	5.98691
																														7.87166	5.95679		8.14836	5.36179		6.03619	6.59012
																														7.23098	5.16191		6.91332	6.43085		6.6827	7.52129
																														7.43121	5.91527		6.98279	7.08031		6.62548	7.44592
																														6.98769	5.84834		8.468	5.74541		8.08405	6.52474
																														6.78238	5.75438		6.81915	6.10562		7.75211	8.73472
																														7.25931	5.47363		6.7607	5.44541		6.11615	6.19505
																														7.35309	6.0678		8.61304	5.62912		8.53296	7.07914
																														7.10601	6.25186		8.80806	4.9713		7.24853	8.09506
																														7.5441	5.79365		6.6261	6.03556		7.09064	5.62169
																														7.36239	5.90961		7.89289	5.8185		7.76535	6.6183
																														7.49853	5.94815		7.64092	6.71491		7.85774	6.37111
																														7.26539	5.81888		8.68621	6.37035		7.02125	7.47946
																														7.26706	6.24228		8.80477	5.47127		6.6076	8.06032
																														6.8732	6.04106		8.5272	5.53009		7.36826	6.61439
																														7.26143	5.42061		7.41215	7.32514		6.05484	7.03297
																														7.1835	6.10407		8.0698	7.11741		5.37881	5.99918
																														7.07339	6.09395					8.25959	6.68204
																														6.96149	5.4653					5.809	5.30697
																														7.07193	5.61291					7.95685	5.05957
																														7.61239	6.03152					6.0977	8.15635
																														7.43521	6.11039					7.48826	7.36852
																														7.88838	5.32738					7.32542	8.47199
																														7.11771	5.91698					6.8482	7.43837
																														7.26729	5.5166					5.2991	6.36344
																														7.06361	6.0124					8.47428	7.41282
																														6.8965	6.04217					8.16491	6.52657
																														7.34508	5.26381					5.79683	6.37225
																														7.63705	5.24166					7.95077	7.08881
																														7.69492	5.99624					7.07548	7.16002
																														6.9279	5.3835					7.56631	7.74119
																														7.39973	6.25565					7.64392	6.83057
																														7.10061	5.3478					6.90029	6.54539
																														7.43037	5.58215					7.22557	7.42379
																														7.64498	6.17836					6.70414	6.15074
																														7.13377	5.26919					5.69423	6.64565
																														7.6154	5.78058					8.66873	7.72996
																														6.8393	5.8603					7.30349	7.9032
																																				7.31067	5.90514
																																				6.2616	7.52254
																																				7.10562	8.07394
																																				7.27298	7.21466
																																				7.58731	7.75063
																																				7.1006	7.72125
																																				10.2633	7.89787
																																				6.24766	5.24432
																																				6.76779	6.85643
																																				7.46149	8.03447
																																				8.31809	8.31562
																																				7.16092	6.70244
																																				6.46914	6.94973
																																				6.83298	8.18406
																																				6.85788	7.48021
																																				8.92362	6.79796
																																				7.2972	8.01236
																																				7.80234	7.33986
																																				7.69296	5.91953
																																				7.6001	7.49883
																																				8.74033	8.22468
																																				7.91758	7.44697
																																				7.57654	7.41339
																																				5.0698	6.96829
																																				7.08102	6.55373
																																				5.09854	6.83898
																																				7.52696	7.97311
																																				7.97345	7.52744
																																				6.92867	6.90174
																																				6.7752	7.80607
																																				5.95218	7.66094
																																				7.45274	7.15063
																																				7.01878	5.59031
																																				6.1596	7.10238
																																				7.69356	6.27464
																																				7.04156	6.92723
																																				7.77885	7.3754
																																				6.84744	7.43926
																																				7.23102	7.43764
																																				5.30889	7.60259
																																				7.54249	6.47227
																																				7.62642	6.71339
																																				6.90745	8.14156
																																				6.46738	7.29465
																																				6.83277	8.06849
																																				8.01357	6.24075
																																				6.52401	6.5897
																																				8.54212	6.2852
																																				7.36593	7.91927
																																				6.8122	7.86459
																																				7.94794	6.22559
																																				7.86519	7.09251
																																				8.4661	7.8204
																																				7.5656	6.37826
																																				7.37891	7.46588
																																				7.26943	5.3916
																																				7.85833	7.08141
																																				5.63644	7.44974
																																				6.75572	6.4869
																																				6.44881	7.20874
																																				8.8969	9.82377
																																				8.77476	7.22407
																																				7.50971	7.36998
																																				7.42459	7.13408
																																				8.23481	7.60742
																																				6.78972	7.29002
																																				6.60722	8.12683
																																				8.25242	7.61957
																																				7.39259	6.69261
																																				8.2912	6.58542
																																				7.38295	8.20692
																																				8.29893	7.95722
																																				6.04208	7.24793
																																				8.14351	7.7301
																																				9.61136	10.0665
																																				7.52113	6.76263

## Sheet: Supp
Figure S2A			Figure S3			Figure S5A
WT	IL-1β-/-		WT	IL-1β-/-		WT	IL-1β-/-
8715862870	10204081633		15000	30000		2892	2632
54347826087	4659832246		10000	45000		256	13711
34313725490	7980845970		15000	35000		315	116401
3205128205	8.51064e+08		10000	20000		1208	19193
15272244356	8422234700		25000				33864
	4045307443
			Figure S4A			Figure S5B
Figure S2B			WT	IL-1β-/-			WT						IL-1β-/-
WT	IL-1β-/-		1	1.352		Before co-housing	1	0.627678	0.34906	0.385978	0.477196		0.805988	0.462623	0.931896	0.44272	0.292822	0.452563
1.42349e+07	832639		1.152	1.306		After co-housing	0.393318	0.339083	0.201012	0.506835	0.513162		0.563835	0.464486	0.46389	0.579444	0.229565	0.416111
4.11765e+07	787402		1.402	2.389		24 hours after streptomycin	0.177925	0.462576	0.275483	0.078255	0.105994		0.099595	0.135861	0.045358	0.060994	0.19314	0.188078
1.11111e+07	104167		0.45	1.779
7.89474e+06	6.78733e+06		2.912	1.715		Figure S6A			Figure S7A
34375000	2.07469e+06			2.431		WT	IL-1β-/-			PBS						Vancomycin
	5.15464e+06					1	0.394		Lachnospiraceae		1.42972	2.63737	0.881722	6.46987	12.9507	0.0334065	0.0418585	0	0	0.0440593	0.0645161
			Figure S4B			0.171	0.142		Ruminococcaceae		1.51208	2.20218	1.57435	7.3055	5.05297	0	0.0753453	0	0	0	0
Figure S2C			WT	IL-1β-/-		1.086	0.536
WT	IL-1β-/-		1	0.426		0.267	1.779		Figute S7B
246914	47438.3		0.266	0.432		0.391	1.089			PBS						Vancomycin
476644	265111		0.998	0.34			0.614		Lachnospiraceae		677	503	415	4390	5208	7	5	1	1	9	2
1.41844e+07	4816.96		0.21	4.053					Ruminococcaceae		716	420	741	4957	2032	1	9	1	1	1	1
715820	7153.08		0.645	1.932		Figure S6B
1.7934e+06	12396.7			0.807		WT	IL-1β-/-		Figure S8A				Figure S8B					Figure S8C
	11933.2					1	0.649		days	WT (oral infection)	IL-1β-/- (oral infection)		Cecum	MLN	Liver	Spleen			IL-1β-/- WT
						0.545	0.196		8	1			9720062	1144165	109230	168011		1	1
Figure S2D						1.719	1.055		8	1			576036866	1976285	62073.2	303859		5	1
WT	IL-1β-/-					0.351	2.65		20		0		31210986	1602564	90090.1	122070		5	1
1.47541e+06	35461					0.429	1.546		20		0							5	1
3.53357e+06	585480						0.965		20		0							6	1
2.79898e+07	12165.5								20		0							6	1
2.25225e+06	177936					Figure S6C			20		0
1.37741e+07	11236					WT	IL-1β-/-		20		0
	25510.2					1	0.418
						1.288	0.745
Figure S2E						1.859	1.143		Figure S9A				Figure S9B
Days	WT-Sep	IL-1β -/--Sep	WT-Co	IL-1β -/--Co		0.349	2.247		Days	WT	IL-1β-/-		Time (m)	LB			LB (0.004% EtOH)			LB (0.008% EtOH)			LB (0.04% EtOH)			LB (0.4% EtOH)			Inhibitor (4μg/ml; 0.004% EtOH)			Inhibitor (8μg/ml; 0.008% EtOH)			Inhibitor (40μg/ml; 0.04% EtOH)			Inhibitor (400μg/ml; 0.4% EtOH)
4			1			0.898	1.536		16	0			0	0.0005	0.0038	-0.0017	0.0014	0.0353	-0.0027	0.0004	0.0188	0.0005	-0.0011	0.0012	0.0003	0.004	-0.002	0.0014	0.003	0.0009	0.0076	0.0025	-0.0009	0.0016	0.0059	0.0011	0.0003	0.0041	-0.0002	0.0042
5			1				1.11		16	0			90	0.0099	0.0127	0.0142	0.0089	0.011	0.0179	0.0209	0.0135	0.0176	0.0104	0.0117	0.0128	0.0074	0.0126	0.0166	0.0163	0.0192	0.0277	0.0073	0.0134	0.0171	0.0087	0.0112	0.0143	0.0271	0.0076	0.0081
6				1					16	0			180	0.3155	0.2585	0.295	0.2682	0.2575	0.3162	0.2469	0.2637	0.2581	0.2514	0.252	0.2422	0.2431	0.2451	0.2237	0.2475	0.2627	0.2974	0.2152	0.2156	0.2627	0.2223	0.2196	0.246	0.1858	0.1902	0.1773
6	1					Figure S6D			16	0			270	0.632	0.5524	0.593	0.663	0.6284	0.6016	0.6619	0.6382	0.5446	0.6694	0.6205	0.5789	0.6152	0.5429	0.5341	0.6433	0.5346	0.5516	0.6024	0.6016	0.5613	0.6377	0.5651	0.577	0.5661	0.503	0.5199
6	1					WT	IL-1β-/-		16	0			360	0.8198	0.8285	0.8314	0.8906	0.8178	0.8626	0.8482	0.8568	0.738	0.859	0.8403	0.7823	0.8176	0.7771	0.712	0.8692	0.8331	0.745	0.8433	0.8552	0.7545	0.8405	0.8537	0.7947	0.7284	0.7276	0.7032
6	1					1	0.69		16		0
6			1			0.825	0.696		16		0
6			1			1.921	1.129		16		0
7			1			0.511	2.495		16		0
7	1					0.619	1.892		16		0
7	1						1.65
7	1
8			1			Figure S6E
12				0		WT	IL-1β-/-
12		0				1	0.463
12		0				0.813	0.688
12		0				1.406	1.016
12		0				0.408	2.154
12		0				0.612	1.308
12		0					0.875
12		0
12		0
12		0
12		0
12				0
12				0
12				0
12				0
